# Supplementary material for: Synthesis of Porous Hierarchical In2O3 Nanostructures with High Methane Sensing Property at Low Working Temperature
Source: Nanomaterials (Basel). 2022 Sep 5;12(17):3081. doi: 10.3390/nano12173081 (PMC9458147; doi:10.3390/nano12173081)
Supplement: Supplementary file 1 [file nanomaterials-12-03081-s001.zip]

Archive with 1 entries (1 files):
- nanomaterials-1836488-supplementary.pdf
